# Supplementary material for: Efficacy of Colchicine in the Treatment of COVID-19 Patients: A Systematic Review and Meta-Analysis
Source: J Clin Med. 2022 May 6;11(9):2615. doi: 10.3390/jcm11092615 (PMC9105993; doi:10.3390/jcm11092615)
Supplement: Supplementary file 1 [file jcm-11-02615-s001.zip]

Archive with 1 entries (1 files):
- jcm-1655418-supplementary.pdf
